# Supplementary material for: Exploring the Antibacterial and Antibiofilm Efficacy of Silver Nanoparticles Biosynthesized Using Punica granatum Leaves
Source: Molecules. 2021 Sep 23;26(19):5762. doi: 10.3390/molecules26195762 (PMC8510064; doi:10.3390/molecules26195762)
Supplement: Supplementary file 1 [file molecules-26-05762-s001.zip]

Archive with 1 entries (1 files):
- molecules-1357401-supplementary.pptx
